# Supplementary material for: Evaluation of Latent Models Assessing Physical Fitness and the Healthy Eating Index in Community Studies: Time-, Sex-, and Diabetes-Status Invariance
Source: Nutrients. 2021 Nov 26;13(12):4258. doi: 10.3390/nu13124258 (PMC8708138; doi:10.3390/nu13124258)
Supplement: Supplementary file 1 [file nutrients-13-04258-s001.zip]

Archive with 1 entries (1 files):
- nutrients-1427409-supplementary.pdf
